# Supplementary material for: Metabolic profiling and transcriptome analysis provide insights into the accumulation of flavonoids in chayote fruit during storage
Source: Front Nutr. 2023 Feb 27;10:1029745. doi: 10.3389/fnut.2023.1029745 (PMC10019507; doi:10.3389/fnut.2023.1029745)
Supplement: Supplementary file 7 [file Table_6.xlsx]

## Sheet: The DEGs in S1 vs. S2
Num	Pathway id	Description	Database	Ratio_in_study	Ratio_in_pop	Pvalue_uncorrected	Pvalue_corrected	First Category	Second Category
87	map04075	Plant hormone signal transduction	KEGG PATHWAY	87/1262	341/10546	2.00721e-12	2.52909e-10	Environmental Information Processing	Signal transduction
52	map00940	Phenylpropanoid biosynthesis	KEGG PATHWAY	52/1262	188/10546	3.15067e-09	1.98492e-07	Metabolism	Biosynthesis of other secondary metabolites
17	map00592	alpha-Linolenic acid metabolism	KEGG PATHWAY	17/1262	46/10546	1.10498e-05	0.00046409	Metabolism	Lipid metabolism
10	map00904	Diterpenoid biosynthesis	KEGG PATHWAY	10/1262	24/10546	0.000233486	0.00735481	Metabolism	Metabolism of terpenoids and polyketides
22	map00360	Phenylalanine metabolism	KEGG PATHWAY	22/1262	85/10546	0.000314705	0.00793057	Metabolism	Amino acid metabolism
20	map00250	Alanine, aspartate and glutamate metabolism	KEGG PATHWAY	20/1262	80/10546	0.000933944	0.016811	Metabolism	Amino acid metabolism
9	map00941	Flavonoid biosynthesis	KEGG PATHWAY	9/1262	23/10546	0.00083303	0.0174936	Metabolism	Biosynthesis of other secondary metabolites
30	map00500	Starch and sucrose metabolism	KEGG PATHWAY	30/1262	143/10546	0.00140769	0.0221712	Metabolism	Carbohydrate metabolism
3	map01062	Biosynthesis of terpenoids and steroids	KEGG PATHWAY	3/1262	3/10546	0.00171004	0.0239405	Metabolism	Chemical structure transformation maps
13	map00910	Nitrogen metabolism	KEGG PATHWAY	13/1262	46/10546	0.00220927	0.0278368	Metabolism	Energy metabolism
12	map00071	Fatty acid degradation	KEGG PATHWAY	12/1262	42/10546	0.00292096	0.0306701	Metabolism	Lipid metabolism
36	map04016	MAPK signaling pathway - plant	KEGG PATHWAY	36/1262	188/10546	0.00272685	0.0312349	Environmental Information Processing	Signal transduction
14	map00280	Valine, leucine and isoleucine degradation	KEGG PATHWAY	14/1262	54/10546	0.00366175	0.0354908	Metabolism	Amino acid metabolism
8	map00073	Cutin, suberine and wax biosynthesis	KEGG PATHWAY	8/1262	24/10546	0.00518116	0.0466304	Metabolism	Lipid metabolism
18	map00561	Glycerolipid metabolism	KEGG PATHWAY	18/1262	80/10546	0.00560513	0.0470831	Metabolism	Lipid metabolism
5	map00430	Taurine and hypotaurine metabolism	KEGG PATHWAY	5/1262	11/10546	0.00603959	0.0475618	Metabolism	Metabolism of other amino acids
7	map00945	Stilbenoid, diarylheptanoid and gingerol biosynthesis	KEGG PATHWAY	7/1262	22/10546	0.0116064	0.0769688	Metabolism	Biosynthesis of other secondary metabolites
8	map00908	Zeatin biosynthesis	KEGG PATHWAY	8/1262	27/10546	0.0112945	0.0790614	Metabolism	Metabolism of terpenoids and polyketides
9	map00906	Carotenoid biosynthesis	KEGG PATHWAY	9/1262	33/10546	0.0130584	0.0822676	Metabolism	Metabolism of terpenoids and polyketides
6	map00902	Monoterpenoid biosynthesis	KEGG PATHWAY	6/1262	17/10546	0.0111629	0.082737	Metabolism	Metabolism of terpenoids and polyketides
11	map00130	Ubiquinone and other terpenoid-quinone biosynthesis	KEGG PATHWAY	11/1262	46/10546	0.0175473	0.0921231	Metabolism	Metabolism of cofactors and vitamins
20	map04218	Cellular senescence	KEGG PATHWAY	20/1262	102/10546	0.0171061	0.0937116	Cellular Processes	Cell growth and death
9	map00062	Fatty acid elongation	KEGG PATHWAY	9/1262	34/10546	0.0159233	0.0955396	Metabolism	Lipid metabolism
10	map00061	Fatty acid biosynthesis	KEGG PATHWAY	10/1262	40/10546	0.0169863	0.0972853	Metabolism	Lipid metabolism
6	map04625	C-type lectin receptor signaling pathway	KEGG PATHWAY	6/1262	20/10546	0.0255734	0.12889	Organismal Systems	Immune system
7	map00591	Linoleic acid metabolism	KEGG PATHWAY	7/1262	28/10546	0.0427211	0.207033	Metabolism	Lipid metabolism
22	map00270	Cysteine and methionine metabolism	KEGG PATHWAY	22/1262	127/10546	0.0466785	0.217833	Metabolism	Amino acid metabolism
15	map00052	Galactose metabolism	KEGG PATHWAY	15/1262	80/10546	0.0505227	0.227352	Metabolism	Carbohydrate metabolism
10	map00350	Tyrosine metabolism	KEGG PATHWAY	10/1262	48/10546	0.0547237	0.237765	Metabolism	Amino acid metabolism
16	map00260	Glycine, serine and threonine metabolism	KEGG PATHWAY	16/1262	90/10546	0.0669858	0.28134	Metabolism	Amino acid metabolism
5	map00905	Brassinosteroid biosynthesis	KEGG PATHWAY	5/1262	20/10546	0.0817404	0.332235	Metabolism	Metabolism of terpenoids and polyketides
14	map05225	Hepatocellular carcinoma	KEGG PATHWAY	14/1262	81/10546	0.0993423	0.39116	Human Diseases	Cancers: Specific types
2	map04926	Relaxin signaling pathway	KEGG PATHWAY	2/1262	5/10546	0.111865	0.427121	Organismal Systems	Endocrine system
3	map00999	Biosynthesis of secondary metabolites - unclassified	KEGG PATHWAY	3/1262	11/10546	0.135695	0.488502	Metabolism	Biosynthesis of other secondary metabolites
5	map00950	Isoquinoline alkaloid biosynthesis	KEGG PATHWAY	5/1262	23/10546	0.132104	0.48956	Metabolism	Biosynthesis of other secondary metabolites
16	map00040	Pentose and glucuronate interconversions	KEGG PATHWAY	16/1262	101/10546	0.146815	0.513852	Metabolism	Carbohydrate metabolism
2	map00903	Limonene and pinene degradation	KEGG PATHWAY	2/1262	6/10546	0.154868	0.527387	Metabolism	Metabolism of terpenoids and polyketides
15	map00480	Glutathione metabolism	KEGG PATHWAY	15/1262	95/10546	0.159359	0.5284	Metabolism	Metabolism of other amino acids
3	map00909	Sesquiterpenoid and triterpenoid biosynthesis	KEGG PATHWAY	3/1262	12/10546	0.165625	0.535096	Metabolism	Metabolism of terpenoids and polyketides
23	map00520	Amino sugar and nucleotide sugar metabolism	KEGG PATHWAY	23/1262	157/10546	0.177397	0.558799	Metabolism	Carbohydrate metabolism
7	map00380	Tryptophan metabolism	KEGG PATHWAY	7/1262	40/10546	0.195692	0.587077	Metabolism	Amino acid metabolism
8	map00410	beta-Alanine metabolism	KEGG PATHWAY	8/1262	47/10546	0.194023	0.596265	Metabolism	Metabolism of other amino acids
1	map00601	Glycosphingolipid biosynthesis - lacto and neolacto series	KEGG PATHWAY	1/1262	2/10546	0.225022	0.659368	Metabolism	Glycan biosynthesis and metabolism
10	map00053	Ascorbate and aldarate metabolism	KEGG PATHWAY	10/1262	64/10546	0.23095	0.661357	Metabolism	Carbohydrate metabolism
11	map02010	ABC transporters	KEGG PATHWAY	11/1262	72/10546	0.238594	0.668063	Environmental Information Processing	Membrane transport
25	map04626	Plant-pathogen interaction	KEGG PATHWAY	25/1262	181/10546	0.250716	0.686745	Organismal Systems	Environmental adaptation
6	map00920	Sulfur metabolism	KEGG PATHWAY	6/1262	37/10546	0.277914	0.745047	Metabolism	Energy metabolism
1	map00944	Flavone and flavonol biosynthesis	KEGG PATHWAY	1/1262	3/10546	0.317779	0.755474	Metabolism	Biosynthesis of other secondary metabolites
8	map00220	Arginine biosynthesis	KEGG PATHWAY	8/1262	54/10546	0.316057	0.765829	Metabolism	Amino acid metabolism
3	map04979	Cholesterol metabolism	KEGG PATHWAY	3/1262	16/10546	0.298293	0.76704	Organismal Systems	Digestive system
4	map00290	Valine, leucine and isoleucine biosynthesis	KEGG PATHWAY	4/1262	23/10546	0.293439	0.770278	Metabolism	Amino acid metabolism
7	map04712	Circadian rhythm - plant	KEGG PATHWAY	7/1262	46/10546	0.309117	0.778974	Organismal Systems	Environmental adaptation
7	map00400	Phenylalanine, tyrosine and tryptophan biosynthesis	KEGG PATHWAY	7/1262	46/10546	0.309117	0.778974	Metabolism	Amino acid metabolism
2	map00901	Indole alkaloid biosynthesis	KEGG PATHWAY	2/1262	10/10546	0.340443	0.794366	Metabolism	Biosynthesis of other secondary metabolites
9	map00330	Arginine and proline metabolism	KEGG PATHWAY	9/1262	66/10546	0.391982	0.796608	Metabolism	Amino acid metabolism
7	map00460	Cyanoamino acid metabolism	KEGG PATHWAY	7/1262	51/10546	0.4111	0.796901	Metabolism	Metabolism of other amino acids
5	map00196	Photosynthesis - antenna proteins	KEGG PATHWAY	5/1262	35/10546	0.410083	0.80735	Metabolism	Energy metabolism
8	map05163	Human cytomegalovirus infection	KEGG PATHWAY	8/1262	58/10546	0.391578	0.808833	Human Diseases	Infectious diseases: Viral
8	map05226	Gastric cancer	KEGG PATHWAY	8/1262	56/10546	0.353582	0.810024	Human Diseases	Cancers: Specific types
16	map00564	Glycerophospholipid metabolism	KEGG PATHWAY	16/1262	122/10546	0.387779	0.814335	Metabolism	Lipid metabolism
4	map01040	Biosynthesis of unsaturated fatty acids	KEGG PATHWAY	4/1262	27/10546	0.4075	0.815	Metabolism	Lipid metabolism
13	map00630	Glyoxylate and dicarboxylate metabolism	KEGG PATHWAY	13/1262	97/10546	0.375877	0.816561	Metabolism	Carbohydrate metabolism
2	map00603	Glycosphingolipid biosynthesis - globo and isoglobo series	KEGG PATHWAY	2/1262	11/10546	0.385942	0.824215	Metabolism	Glycan biosynthesis and metabolism
3	map00960	Tropane, piperidine and pyridine alkaloid biosynthesis	KEGG PATHWAY	3/1262	18/10546	0.367321	0.826473	Metabolism	Biosynthesis of other secondary metabolites
3	map00340	Histidine metabolism	KEGG PATHWAY	3/1262	18/10546	0.367321	0.826473	Metabolism	Amino acid metabolism
4	map00310	Lysine degradation	KEGG PATHWAY	4/1262	29/10546	0.463492	0.884849	Metabolism	Amino acid metabolism
4	map00770	Pantothenate and CoA biosynthesis	KEGG PATHWAY	4/1262	29/10546	0.463492	0.884849	Metabolism	Metabolism of cofactors and vitamins
8	map05167	Kaposi sarcoma-associated herpesvirus infection	KEGG PATHWAY	8/1262	64/10546	0.504795	0.908631	Human Diseases	Infectious diseases: Viral
4	map00760	Nicotinate and nicotinamide metabolism	KEGG PATHWAY	4/1262	30/10546	0.49079	0.909406	Metabolism	Metabolism of cofactors and vitamins
2	map00780	Biotin metabolism	KEGG PATHWAY	2/1262	14/10546	0.512687	0.909839	Metabolism	Metabolism of cofactors and vitamins
3	map00650	Butanoate metabolism	KEGG PATHWAY	3/1262	22/10546	0.499921	0.912899	Metabolism	Carbohydrate metabolism
3	map00514	Other types of O-glycan biosynthesis	KEGG PATHWAY	3/1262	24/10546	0.560757	0.967881	Metabolism	Glycan biosynthesis and metabolism
16	map04120	Ubiquitin mediated proteolysis	KEGG PATHWAY	16/1262	135/10546	0.556562	0.973983	Genetic Information Processing	Folding, sorting and degradation
1	map00785	Lipoic acid metabolism	KEGG PATHWAY	1/1262	7/10546	0.590349	0.991786	Metabolism	Metabolism of cofactors and vitamins
3	map00590	Arachidonic acid metabolism	KEGG PATHWAY	3/1262	25/10546	0.589437	1	Metabolism	Lipid metabolism
3	map00730	Thiamine metabolism	KEGG PATHWAY	3/1262	26/10546	0.61688	1	Metabolism	Metabolism of cofactors and vitamins
11	map04146	Peroxisome	KEGG PATHWAY	11/1262	97/10546	0.622692	1	Cellular Processes	Transport and catabolism
5	map03410	Base excision repair	KEGG PATHWAY	5/1262	45/10546	0.639011	1	Genetic Information Processing	Replication and repair
2	map00750	Vitamin B6 metabolism	KEGG PATHWAY	2/1262	18/10546	0.652644	1	Metabolism	Metabolism of cofactors and vitamins
3	map00670	One carbon pool by folate	KEGG PATHWAY	3/1262	28/10546	0.667936	1	Metabolism	Metabolism of cofactors and vitamins
5	map00640	Propanoate metabolism	KEGG PATHWAY	5/1262	47/10546	0.677698	1	Metabolism	Carbohydrate metabolism
4	map00100	Steroid biosynthesis	KEGG PATHWAY	4/1262	39/10546	0.702496	1	Metabolism	Lipid metabolism
1	map00261	Monobactam biosynthesis	KEGG PATHWAY	1/1262	10/10546	0.720603	1	Metabolism	Biosynthesis of other secondary metabolites
5	map04928	Parathyroid hormone synthesis, secretion and action	KEGG PATHWAY	5/1262	50/10546	0.730333	1	Organismal Systems	Endocrine system
6	map00900	Terpenoid backbone biosynthesis	KEGG PATHWAY	6/1262	60/10546	0.739255	1	Metabolism	Metabolism of terpenoids and polyketides
10	map00620	Pyruvate metabolism	KEGG PATHWAY	10/1262	100/10546	0.772562	1	Metabolism	Carbohydrate metabolism
17	map00240	Pyrimidine metabolism	KEGG PATHWAY	17/1262	165/10546	0.780258	1	Metabolism	Nucleotide metabolism
2	map04934	Cushing syndrome	KEGG PATHWAY	2/1262	23/10546	0.780301	1	Human Diseases	Endocrine and metabolic diseases
15	map00010	Glycolysis / Gluconeogenesis	KEGG PATHWAY	15/1262	152/10546	0.822578	1	Metabolism	Carbohydrate metabolism
1	map00531	Glycosaminoglycan degradation	KEGG PATHWAY	1/1262	15/10546	0.852388	1	Metabolism	Glycan biosynthesis and metabolism
19	map00230	Purine metabolism	KEGG PATHWAY	19/1262	194/10546	0.854781	1	Metabolism	Nucleotide metabolism
5	map00030	Pentose phosphate pathway	KEGG PATHWAY	5/1262	62/10546	0.87871	1	Metabolism	Carbohydrate metabolism
3	map04130	SNARE interactions in vesicular transport	KEGG PATHWAY	3/1262	41/10546	0.883662	1	Genetic Information Processing	Folding, sorting and degradation
1	map00740	Riboflavin metabolism	KEGG PATHWAY	1/1262	17/10546	0.885648	1	Metabolism	Metabolism of cofactors and vitamins
6	map00051	Fructose and mannose metabolism	KEGG PATHWAY	6/1262	75/10546	0.898647	1	Metabolism	Carbohydrate metabolism
4	map00860	Porphyrin and chlorophyll metabolism	KEGG PATHWAY	4/1262	55/10546	0.90866	1	Metabolism	Metabolism of cofactors and vitamins
9	map00710	Carbon fixation in photosynthetic organisms	KEGG PATHWAY	9/1262	108/10546	0.912079	1	Metabolism	Energy metabolism
1	map04933	AGE-RAGE signaling pathway in diabetic complications	KEGG PATHWAY	1/1262	20/10546	0.922038	1	Human Diseases	Endocrine and metabolic diseases
5	map03020	RNA polymerase	KEGG PATHWAY	5/1262	70/10546	0.93315	1	Genetic Information Processing	Transcription
5	map04070	Phosphatidylinositol signaling system	KEGG PATHWAY	5/1262	71/10546	0.938132	1	Environmental Information Processing	Signal transduction
8	map04217	Necroptosis	KEGG PATHWAY	8/1262	105/10546	0.944793	1	Cellular Processes	Cell growth and death
1	map00450	Selenocompound metabolism	KEGG PATHWAY	1/1262	23/10546	0.946854	1	Metabolism	Metabolism of other amino acids
5	map00562	Inositol phosphate metabolism	KEGG PATHWAY	5/1262	75/10546	0.954887	1	Metabolism	Carbohydrate metabolism
5	map00195	Photosynthesis	KEGG PATHWAY	5/1262	77/10546	0.96161	1	Metabolism	Energy metabolism
1	map00511	Other glycan degradation	KEGG PATHWAY	1/1262	29/10546	0.975311	1	Metabolism	Glycan biosynthesis and metabolism
1	map00600	Sphingolipid metabolism	KEGG PATHWAY	1/1262	32/10546	0.983176	1	Metabolism	Lipid metabolism
3	map03440	Homologous recombination	KEGG PATHWAY	3/1262	65/10546	0.988003	1	Genetic Information Processing	Replication and repair
8	map05165	Human papillomavirus infection	KEGG PATHWAY	8/1262	129/10546	0.990265	1	Human Diseases	Infectious diseases: Viral
2	map00020	Citrate cycle (TCA cycle)	KEGG PATHWAY	2/1262	55/10546	0.992454	1	Metabolism	Carbohydrate metabolism
1	map03430	Mismatch repair	KEGG PATHWAY	1/1262	40/10546	0.993953	1	Genetic Information Processing	Replication and repair
1	map00565	Ether lipid metabolism	KEGG PATHWAY	1/1262	42/10546	0.995319	1	Metabolism	Lipid metabolism
2	map00970	Aminoacyl-tRNA biosynthesis	KEGG PATHWAY	2/1262	61/10546	0.996165	1	Genetic Information Processing	Translation
1	map03022	Basal transcription factors	KEGG PATHWAY	1/1262	45/10546	0.996812	1	Genetic Information Processing	Transcription
1	map03060	Protein export	KEGG PATHWAY	1/1262	51/10546	0.998521	1	Genetic Information Processing	Folding, sorting and degradation
16	map04714	Thermogenesis	KEGG PATHWAY	16/1262	246/10546	0.998561	1	Organismal Systems	Environmental adaptation
1	map03050	Proteasome	KEGG PATHWAY	1/1262	56/10546	0.999221	1	Genetic Information Processing	Folding, sorting and degradation
3	map03008	Ribosome biogenesis in eukaryotes	KEGG PATHWAY	3/1262	107/10546	0.999864	1	Genetic Information Processing	Translation
9	map03013	RNA transport	KEGG PATHWAY	9/1262	202/10546	0.999943	1	Genetic Information Processing	Translation
4	map03015	mRNA surveillance pathway	KEGG PATHWAY	4/1262	133/10546	0.999954	1	Genetic Information Processing	Translation
2	map04145	Phagosome	KEGG PATHWAY	2/1262	102/10546	0.999968	1	Cellular Processes	Transport and catabolism
11	map04141	Protein processing in endoplasmic reticulum	KEGG PATHWAY	11/1262	240/10546	0.99998	1	Genetic Information Processing	Folding, sorting and degradation
8	map03040	Spliceosome	KEGG PATHWAY	8/1262	219/10546	0.999997	1	Genetic Information Processing	Transcription
8	map04144	Endocytosis	KEGG PATHWAY	8/1262	247/10546	1	1	Cellular Processes	Transport and catabolism
1	map03018	RNA degradation	KEGG PATHWAY	1/1262	124/10546	1	1	Genetic Information Processing	Folding, sorting and degradation
4	map00190	Oxidative phosphorylation	KEGG PATHWAY	4/1262	219/10546	1	1	Metabolism	Energy metabolism
10	map03010	Ribosome	KEGG PATHWAY	10/1262	532/10546	1	1	Genetic Information Processing	Translation

## Sheet: The DEGs in S2 vs. S3 
Num	Pathway id	Description	Database	Ratio_in_study	Ratio_in_pop	Pvalue_uncorrected	Pvalue_corrected	First Category	Second Category
156	map04075	Plant hormone signal transduction	KEGG PATHWAY	156/3146	341/10546	2.15018e-10	3.01025e-08	Environmental Information Processing	Signal transduction
74	map00520	Amino sugar and nucleotide sugar metabolism	KEGG PATHWAY	74/3146	157/10546	3.18809e-06	0.000223166	Metabolism	Carbohydrate metabolism
22	map00196	Photosynthesis - antenna proteins	KEGG PATHWAY	22/3146	35/10546	5.17572e-05	0.00241534	Metabolism	Energy metabolism
16	map00941	Flavonoid biosynthesis	KEGG PATHWAY	16/3146	23/10546	9.54215e-05	0.00333975	Metabolism	Biosynthesis of other secondary metabolites
80	map00940	Phenylpropanoid biosynthesis	KEGG PATHWAY	80/3146	188/10546	0.000126571	0.00354399	Metabolism	Biosynthesis of other secondary metabolites
61	map00500	Starch and sucrose metabolism	KEGG PATHWAY	61/3146	143/10546	0.000707942	0.012389	Metabolism	Carbohydrate metabolism
9	map00603	Glycosphingolipid biosynthesis - globo and isoglobo series	KEGG PATHWAY	9/3146	11/10546	0.000547742	0.0127806	Metabolism	Glycan biosynthesis and metabolism
36	map00051	Fructose and mannose metabolism	KEGG PATHWAY	36/3146	75/10546	0.000675494	0.0135099	Metabolism	Carbohydrate metabolism
24	map00592	alpha-Linolenic acid metabolism	KEGG PATHWAY	24/3146	46/10546	0.00122156	0.019002	Metabolism	Lipid metabolism
43	map00630	Glyoxylate and dicarboxylate metabolism	KEGG PATHWAY	43/3146	97/10546	0.00167738	0.0234833	Metabolism	Carbohydrate metabolism
23	map00400	Phenylalanine, tyrosine and tryptophan biosynthesis	KEGG PATHWAY	23/3146	46/10546	0.00315858	0.0402001	Metabolism	Amino acid metabolism
42	map00040	Pentose and glucuronate interconversions	KEGG PATHWAY	42/3146	101/10546	0.00764377	0.0891773	Metabolism	Carbohydrate metabolism
39	map00480	Glutathione metabolism	KEGG PATHWAY	39/3146	95/10546	0.0126054	0.13575	Metabolism	Metabolism of other amino acids
19	map00380	Tryptophan metabolism	KEGG PATHWAY	19/3146	40/10546	0.0137342	0.137342	Metabolism	Amino acid metabolism
21	map00130	Ubiquinone and other terpenoid-quinone biosynthesis	KEGG PATHWAY	21/3146	46/10546	0.0166469	0.145661	Metabolism	Metabolism of cofactors and vitamins
43	map00710	Carbon fixation in photosynthetic organisms	KEGG PATHWAY	43/3146	108/10546	0.0165378	0.154353	Metabolism	Energy metabolism
33	map00052	Galactose metabolism	KEGG PATHWAY	33/3146	80/10546	0.0190901	0.157213	Metabolism	Carbohydrate metabolism
18	map00100	Steroid biosynthesis	KEGG PATHWAY	18/3146	39/10546	0.0226791	0.176393	Metabolism	Lipid metabolism
3	map00944	Flavone and flavonol biosynthesis	KEGG PATHWAY	3/3146	3/10546	0.0265291	0.195477	Metabolism	Biosynthesis of other secondary metabolites
12	map00904	Diterpenoid biosynthesis	KEGG PATHWAY	12/3146	24/10546	0.0299217	0.209452	Metabolism	Metabolism of terpenoids and polyketides
11	map00945	Stilbenoid, diarylheptanoid and gingerol biosynthesis	KEGG PATHWAY	11/3146	22/10546	0.0370824	0.235979	Metabolism	Biosynthesis of other secondary metabolites
56	map00010	Glycolysis / Gluconeogenesis	KEGG PATHWAY	56/3146	152/10546	0.0366753	0.244502	Metabolism	Carbohydrate metabolism
39	map04145	Phagosome	KEGG PATHWAY	39/3146	102/10546	0.0417817	0.254324	Cellular Processes	Transport and catabolism
10	map00905	Brassinosteroid biosynthesis	KEGG PATHWAY	10/3146	20/10546	0.0460929	0.268875	Metabolism	Metabolism of terpenoids and polyketides
10	map04933	AGE-RAGE signaling pathway in diabetic complications	KEGG PATHWAY	10/3146	20/10546	0.0460929	0.268875	Human Diseases	Endocrine and metabolic diseases
21	map00460	Cyanoamino acid metabolism	KEGG PATHWAY	21/3146	51/10546	0.0553132	0.286809	Metabolism	Metabolism of other amino acids
31	map00561	Glycerolipid metabolism	KEGG PATHWAY	31/3146	80/10546	0.0542064	0.291881	Metabolism	Lipid metabolism
34	map00260	Glycine, serine and threonine metabolism	KEGG PATHWAY	34/3146	90/10546	0.0640652	0.320326	Metabolism	Amino acid metabolism
4	map00604	Glycosphingolipid biosynthesis - ganglio series	KEGG PATHWAY	4/3146	6/10546	0.0690822	0.3335	Metabolism	Glycan biosynthesis and metabolism
25	map00053	Ascorbate and aldarate metabolism	KEGG PATHWAY	25/3146	64/10546	0.0715655	0.333972	Metabolism	Carbohydrate metabolism
45	map00270	Cysteine and methionine metabolism	KEGG PATHWAY	45/3146	127/10546	0.099699	0.367312	Metabolism	Amino acid metabolism
22	map05163	Human cytomegalovirus infection	KEGG PATHWAY	22/3146	58/10546	0.114854	0.373944	Human Diseases	Infectious diseases: Viral
12	map00591	Linoleic acid metabolism	KEGG PATHWAY	12/3146	28/10546	0.098954	0.374421	Metabolism	Lipid metabolism
18	map00910	Nitrogen metabolism	KEGG PATHWAY	18/3146	46/10546	0.112777	0.375923	Metabolism	Energy metabolism
11	map00590	Arachidonic acid metabolism	KEGG PATHWAY	11/3146	25/10546	0.0942642	0.377057	Metabolism	Lipid metabolism
21	map00280	Valine, leucine and isoleucine degradation	KEGG PATHWAY	21/3146	54/10546	0.0971348	0.377747	Metabolism	Amino acid metabolism
17	map00071	Fatty acid degradation	KEGG PATHWAY	17/3146	42/10546	0.0921248	0.379337	Metabolism	Lipid metabolism
31	map00360	Phenylalanine metabolism	KEGG PATHWAY	31/3146	85/10546	0.111652	0.381252	Metabolism	Amino acid metabolism
14	map00906	Carotenoid biosynthesis	KEGG PATHWAY	14/3146	33/10546	0.0845805	0.381977	Metabolism	Metabolism of terpenoids and polyketides
16	map00061	Fatty acid biosynthesis	KEGG PATHWAY	16/3146	40/10546	0.110112	0.385393	Metabolism	Lipid metabolism
36	map00620	Pyruvate metabolism	KEGG PATHWAY	36/3146	100/10546	0.10782	0.387047	Metabolism	Carbohydrate metabolism
2	map01502	Vancomycin resistance	KEGG PATHWAY	2/3146	2/10546	0.0889703	0.389245	Human Diseases	Drug resistance: Antimicrobial
2	map00601	Glycosphingolipid biosynthesis - lacto and neolacto series	KEGG PATHWAY	2/3146	2/10546	0.0889703	0.389245	Metabolism	Glycan biosynthesis and metabolism
5	map00901	Indole alkaloid biosynthesis	KEGG PATHWAY	5/3146	10/10546	0.147282	0.458212	Metabolism	Biosynthesis of other secondary metabolites
11	map01040	Biosynthesis of unsaturated fatty acids	KEGG PATHWAY	11/3146	27/10546	0.151559	0.461266	Metabolism	Lipid metabolism
29	map05225	Hepatocellular carcinoma	KEGG PATHWAY	29/3146	81/10546	0.14549	0.462922	Human Diseases	Cancers: Specific types
19	map03030	DNA replication	KEGG PATHWAY	19/3146	51/10546	0.156601	0.466472	Genetic Information Processing	Replication and repair
3	map00072	Synthesis and degradation of ketone bodies	KEGG PATHWAY	3/3146	5/10546	0.160804	0.469011	Metabolism	Lipid metabolism
7	map04979	Cholesterol metabolism	KEGG PATHWAY	7/3146	16/10546	0.171193	0.489122	Organismal Systems	Digestive system
35	map04218	Cellular senescence	KEGG PATHWAY	35/3146	102/10546	0.187074	0.494158	Cellular Processes	Cell growth and death
13	map00062	Fatty acid elongation	KEGG PATHWAY	13/3146	34/10546	0.18654	0.502222	Metabolism	Lipid metabolism
15	map03430	Mismatch repair	KEGG PATHWAY	15/3146	40/10546	0.185653	0.509636	Genetic Information Processing	Replication and repair
60	map04626	Plant-pathogen interaction	KEGG PATHWAY	60/3146	181/10546	0.182935	0.512217	Organismal Systems	Environmental adaptation
5	map00999	Biosynthesis of secondary metabolites - unclassified	KEGG PATHWAY	5/3146	11/10546	0.206499	0.535367	Metabolism	Biosynthesis of other secondary metabolites
33	map04146	Peroxisome	KEGG PATHWAY	33/3146	97/10546	0.211892	0.539363	Cellular Processes	Transport and catabolism
9	map00950	Isoquinoline alkaloid biosynthesis	KEGG PATHWAY	9/3146	23/10546	0.223432	0.548779	Metabolism	Biosynthesis of other secondary metabolites
23	map00330	Arginine and proline metabolism	KEGG PATHWAY	23/3146	66/10546	0.221788	0.55447	Metabolism	Amino acid metabolism
35	map04217	Necroptosis	KEGG PATHWAY	35/3146	105/10546	0.245575	0.592768	Cellular Processes	Cell growth and death
3	map00903	Limonene and pinene degradation	KEGG PATHWAY	3/3146	6/10546	0.252526	0.599213	Metabolism	Metabolism of terpenoids and polyketides
6	map00531	Glycosaminoglycan degradation	KEGG PATHWAY	6/3146	15/10546	0.27331	0.617152	Metabolism	Glycan biosynthesis and metabolism
10	map00908	Zeatin biosynthesis	KEGG PATHWAY	10/3146	27/10546	0.265733	0.620044	Metabolism	Metabolism of terpenoids and polyketides
5	map00909	Sesquiterpenoid and triterpenoid biosynthesis	KEGG PATHWAY	5/3146	12/10546	0.271809	0.623824	Metabolism	Metabolism of terpenoids and polyketides
21	map00030	Pentose phosphate pathway	KEGG PATHWAY	21/3146	62/10546	0.284195	0.631545	Metabolism	Carbohydrate metabolism
13	map00920	Sulfur metabolism	KEGG PATHWAY	13/3146	37/10546	0.293518	0.632192	Metabolism	Energy metabolism
25	map00562	Inositol phosphate metabolism	KEGG PATHWAY	25/3146	75/10546	0.291092	0.636764	Metabolism	Carbohydrate metabolism
23	map04070	Phosphatidylinositol signaling system	KEGG PATHWAY	23/3146	71/10546	0.360006	0.752252	Environmental Information Processing	Signal transduction
10	map00310	Lysine degradation	KEGG PATHWAY	10/3146	29/10546	0.3563	0.755788	Metabolism	Amino acid metabolism
5	map00780	Biotin metabolism	KEGG PATHWAY	5/3146	14/10546	0.41026	0.808963	Metabolism	Metabolism of cofactors and vitamins
58	map04016	MAPK signaling pathway - plant	KEGG PATHWAY	58/3146	188/10546	0.406028	0.812056	Environmental Information Processing	Signal transduction
6	map00902	Monoterpenoid biosynthesis	KEGG PATHWAY	6/3146	17/10546	0.397126	0.817612	Metabolism	Metabolism of terpenoids and polyketides
6	map00740	Riboflavin metabolism	KEGG PATHWAY	6/3146	17/10546	0.397126	0.817612	Metabolism	Metabolism of cofactors and vitamins
17	map00020	Citrate cycle (TCA cycle)	KEGG PATHWAY	17/3146	55/10546	0.481172	0.863642	Metabolism	Carbohydrate metabolism
20	map05167	Kaposi sarcoma-associated herpesvirus infection	KEGG PATHWAY	20/3146	64/10546	0.448379	0.871847	Human Diseases	Infectious diseases: Viral
2	map04926	Relaxin signaling pathway	KEGG PATHWAY	2/3146	5/10546	0.468323	0.874202	Organismal Systems	Endocrine system
2	map00333	Prodigiosin biosynthesis	KEGG PATHWAY	2/3146	5/10546	0.468323	0.874202	Metabolism	Biosynthesis of other secondary metabolites
20	map03440	Homologous recombination	KEGG PATHWAY	20/3146	65/10546	0.480868	0.874305	Genetic Information Processing	Replication and repair
10	map00600	Sphingolipid metabolism	KEGG PATHWAY	10/3146	32/10546	0.496592	0.880036	Metabolism	Lipid metabolism
6	map00750	Vitamin B6 metabolism	KEGG PATHWAY	6/3146	18/10546	0.459307	0.880863	Metabolism	Metabolism of cofactors and vitamins
6	map00340	Histidine metabolism	KEGG PATHWAY	6/3146	18/10546	0.459307	0.880863	Metabolism	Amino acid metabolism
9	map00511	Other glycan degradation	KEGG PATHWAY	9/3146	29/10546	0.513397	0.887353	Metabolism	Glycan biosynthesis and metabolism
1	map00232	Caffeine metabolism	KEGG PATHWAY	1/3146	2/10546	0.507654	0.888395	Metabolism	Biosynthesis of other secondary metabolites
9	map00790	Folate biosynthesis	KEGG PATHWAY	9/3146	30/10546	0.560642	0.945662	Metabolism	Metabolism of cofactors and vitamins
14	map00640	Propanoate metabolism	KEGG PATHWAY	14/3146	47/10546	0.557664	0.95211	Metabolism	Carbohydrate metabolism
14	map00350	Tyrosine metabolism	KEGG PATHWAY	14/3146	48/10546	0.594264	0.99044	Metabolism	Amino acid metabolism
7	map00073	Cutin, suberine and wax biosynthesis	KEGG PATHWAY	7/3146	24/10546	0.604621	0.995846	Metabolism	Lipid metabolism
29	map03013	RNA transport	KEGG PATHWAY	29/3146	202/10546	1	1	Genetic Information Processing	Translation
39	map04120	Ubiquitin mediated proteolysis	KEGG PATHWAY	39/3146	135/10546	0.627122	1	Genetic Information Processing	Folding, sorting and degradation
13	map04712	Circadian rhythm - plant	KEGG PATHWAY	13/3146	46/10546	0.64639	1	Organismal Systems	Environmental adaptation
1	map01062	Biosynthesis of terpenoids and steroids	KEGG PATHWAY	1/3146	3/10546	0.654555	1	Metabolism	Chemical structure transformation maps
5	map00960	Tropane, piperidine and pyridine alkaloid biosynthesis	KEGG PATHWAY	5/3146	18/10546	0.661818	1	Metabolism	Biosynthesis of other secondary metabolites
6	map00650	Butanoate metabolism	KEGG PATHWAY	6/3146	22/10546	0.680673	1	Metabolism	Carbohydrate metabolism
34	map00564	Glycerophospholipid metabolism	KEGG PATHWAY	34/3146	122/10546	0.714628	1	Metabolism	Lipid metabolism
22	map00250	Alanine, aspartate and glutamate metabolism	KEGG PATHWAY	22/3146	80/10546	0.715253	1	Metabolism	Amino acid metabolism
6	map04934	Cushing syndrome	KEGG PATHWAY	6/3146	23/10546	0.725688	1	Human Diseases	Endocrine and metabolic diseases
2	map03450	Non-homologous end-joining	KEGG PATHWAY	2/3146	8/10546	0.741454	1	Genetic Information Processing	Replication and repair
11	map00565	Ether lipid metabolism	KEGG PATHWAY	11/3146	42/10546	0.749438	1	Metabolism	Lipid metabolism
5	map04625	C-type lectin receptor signaling pathway	KEGG PATHWAY	5/3146	20/10546	0.757666	1	Organismal Systems	Immune system
19	map02010	ABC transporters	KEGG PATHWAY	19/3146	72/10546	0.777109	1	Environmental Information Processing	Membrane transport
35	map05165	Human papillomavirus infection	KEGG PATHWAY	35/3146	129/10546	0.778083	1	Human Diseases	Infectious diseases: Viral
12	map00410	beta-Alanine metabolism	KEGG PATHWAY	12/3146	47/10546	0.787385	1	Metabolism	Metabolism of other amino acids
3	map00300	Lysine biosynthesis	KEGG PATHWAY	3/3146	13/10546	0.793982	1	Metabolism	Amino acid metabolism
53	map00230	Purine metabolism	KEGG PATHWAY	53/3146	194/10546	0.8018	1	Metabolism	Nucleotide metabolism
11	map03410	Base excision repair	KEGG PATHWAY	11/3146	45/10546	0.829714	1	Genetic Information Processing	Replication and repair
6	map00730	Thiamine metabolism	KEGG PATHWAY	6/3146	26/10546	0.833169	1	Metabolism	Metabolism of cofactors and vitamins
67	map04714	Thermogenesis	KEGG PATHWAY	67/3146	246/10546	0.834072	1	Organismal Systems	Environmental adaptation
7	map00760	Nicotinate and nicotinamide metabolism	KEGG PATHWAY	7/3146	30/10546	0.835991	1	Metabolism	Metabolism of cofactors and vitamins
2	map00261	Monobactam biosynthesis	KEGG PATHWAY	2/3146	10/10546	0.848173	1	Metabolism	Biosynthesis of other secondary metabolites
5	map00450	Selenocompound metabolism	KEGG PATHWAY	5/3146	23/10546	0.860888	1	Metabolism	Metabolism of other amino acids
13	map00860	Porphyrin and chlorophyll metabolism	KEGG PATHWAY	13/3146	55/10546	0.877533	1	Metabolism	Metabolism of cofactors and vitamins
58	map00190	Oxidative phosphorylation	KEGG PATHWAY	58/3146	219/10546	0.879535	1	Metabolism	Energy metabolism
1	map00440	Phosphonate and phosphinate metabolism	KEGG PATHWAY	1/3146	6/10546	0.880711	1	Metabolism	Metabolism of other amino acids
2	map00430	Taurine and hypotaurine metabolism	KEGG PATHWAY	2/3146	11/10546	0.884871	1	Metabolism	Metabolism of other amino acids
5	map00514	Other types of O-glycan biosynthesis	KEGG PATHWAY	5/3146	24/10546	0.885847	1	Metabolism	Glycan biosynthesis and metabolism
14	map00900	Terpenoid backbone biosynthesis	KEGG PATHWAY	14/3146	60/10546	0.895706	1	Metabolism	Metabolism of terpenoids and polyketides
1	map00785	Lipoic acid metabolism	KEGG PATHWAY	1/3146	7/10546	0.916317	1	Metabolism	Metabolism of cofactors and vitamins
1	map00660	C5-Branched dibasic acid metabolism	KEGG PATHWAY	1/3146	7/10546	0.916317	1	Metabolism	Carbohydrate metabolism
18	map00195	Photosynthesis	KEGG PATHWAY	18/3146	77/10546	0.916951	1	Metabolism	Energy metabolism
64	map04144	Endocytosis	KEGG PATHWAY	64/3146	247/10546	0.925577	1	Cellular Processes	Transport and catabolism
12	map05226	Gastric cancer	KEGG PATHWAY	12/3146	56/10546	0.940264	1	Human Diseases	Cancers: Specific types
12	map03050	Proteasome	KEGG PATHWAY	12/3146	56/10546	0.940264	1	Genetic Information Processing	Folding, sorting and degradation
15	map03420	Nucleotide excision repair	KEGG PATHWAY	15/3146	68/10546	0.941579	1	Genetic Information Processing	Replication and repair
5	map00670	One carbon pool by folate	KEGG PATHWAY	5/3146	28/10546	0.95092	1	Metabolism	Metabolism of cofactors and vitamins
40	map00240	Pyrimidine metabolism	KEGG PATHWAY	40/3146	165/10546	0.954501	1	Metabolism	Nucleotide metabolism
11	map00220	Arginine biosynthesis	KEGG PATHWAY	11/3146	54/10546	0.957155	1	Metabolism	Amino acid metabolism
5	map00770	Pantothenate and CoA biosynthesis	KEGG PATHWAY	5/3146	29/10546	0.960719	1	Metabolism	Metabolism of cofactors and vitamins
8	map03022	Basal transcription factors	KEGG PATHWAY	8/3146	45/10546	0.978137	1	Genetic Information Processing	Transcription
7	map04130	SNARE interactions in vesicular transport	KEGG PATHWAY	7/3146	41/10546	0.979891	1	Genetic Information Processing	Folding, sorting and degradation
9	map04928	Parathyroid hormone synthesis, secretion and action	KEGG PATHWAY	9/3146	50/10546	0.980821	1	Organismal Systems	Endocrine system
3	map00290	Valine, leucine and isoleucine biosynthesis	KEGG PATHWAY	3/3146	23/10546	0.98374	1	Metabolism	Amino acid metabolism
3	map00563	Glycosylphosphatidylinositol (GPI)-anchor biosynthesis	KEGG PATHWAY	3/3146	25/10546	0.990683	1	Metabolism	Glycan biosynthesis and metabolism
11	map03020	RNA polymerase	KEGG PATHWAY	11/3146	70/10546	0.998016	1	Genetic Information Processing	Transcription
6	map03060	Protein export	KEGG PATHWAY	6/3146	51/10546	0.999407	1	Genetic Information Processing	Folding, sorting and degradation
5	map00510	N-Glycan biosynthesis	KEGG PATHWAY	5/3146	49/10546	0.999758	1	Metabolism	Glycan biosynthesis and metabolism
47	map04141	Protein processing in endoplasmic reticulum	KEGG PATHWAY	47/3146	240/10546	0.9999	1	Genetic Information Processing	Folding, sorting and degradation
6	map00970	Aminoacyl-tRNA biosynthesis	KEGG PATHWAY	6/3146	61/10546	0.999959	1	Genetic Information Processing	Translation
15	map03008	Ribosome biogenesis in eukaryotes	KEGG PATHWAY	15/3146	107/10546	0.999963	1	Genetic Information Processing	Translation
119	map03010	Ribosome	KEGG PATHWAY	119/3146	532/10546	0.999969	1	Genetic Information Processing	Translation
40	map03040	Spliceosome	KEGG PATHWAY	40/3146	219/10546	0.999972	1	Genetic Information Processing	Transcription
18	map03018	RNA degradation	KEGG PATHWAY	18/3146	124/10546	0.99998	1	Genetic Information Processing	Folding, sorting and degradation
18	map03015	mRNA surveillance pathway	KEGG PATHWAY	18/3146	133/10546	0.999997	1	Genetic Information Processing	Translation

## Sheet: The DEGs in S1 vs. S3 
Num	Pathway id	Description	Database	Ratio_in_study	Ratio_in_pop	Pvalue_uncorrected	Pvalue_corrected	First Category	Second Category
146	map04075	Plant hormone signal transduction	KEGG PATHWAY	146/3147	341/10546	1.64696e-07	2.30574e-05	Environmental Information Processing	Signal transduction
88	map00940	Phenylpropanoid biosynthesis	KEGG PATHWAY	88/3147	188/10546	5.71286e-07	3.999e-05	Metabolism	Biosynthesis of other secondary metabolites
23	map00196	Photosynthesis - antenna proteins	KEGG PATHWAY	23/3147	35/10546	1.20342e-05	0.000561598	Metabolism	Energy metabolism
29	map05163	Human cytomegalovirus infection	KEGG PATHWAY	29/3147	58/10546	0.000974846	0.0341196	Human Diseases	Infectious diseases: Viral
24	map00130	Ubiquinone and other terpenoid-quinone biosynthesis	KEGG PATHWAY	24/3147	46/10546	0.00122758	0.0343721	Metabolism	Metabolism of cofactors and vitamins
20	map00100	Steroid biosynthesis	KEGG PATHWAY	20/3147	39/10546	0.0039919	0.0931444	Metabolism	Lipid metabolism
5	map00903	Limonene and pinene degradation	KEGG PATHWAY	5/3147	6/10546	0.0106467	0.186318	Metabolism	Metabolism of terpenoids and polyketides
42	map04145	Phagosome	KEGG PATHWAY	42/3147	102/10546	0.00937251	0.18745	Cellular Processes	Transport and catabolism
3	map01062	Biosynthesis of terpenoids and steroids	KEGG PATHWAY	3/3147	3/10546	0.0265544	0.218683	Metabolism	Chemical structure transformation maps
39	map00620	Pyruvate metabolism	KEGG PATHWAY	39/3147	100/10546	0.0307374	0.226486	Metabolism	Carbohydrate metabolism
58	map00520	Amino sugar and nucleotide sugar metabolism	KEGG PATHWAY	58/3147	157/10546	0.0323852	0.226697	Metabolism	Carbohydrate metabolism
11	map04933	AGE-RAGE signaling pathway in diabetic complications	KEGG PATHWAY	11/3147	20/10546	0.0163674	0.229144	Human Diseases	Endocrine and metabolic diseases
40	map04218	Cellular senescence	KEGG PATHWAY	40/3147	102/10546	0.026408	0.23107	Cellular Processes	Cell growth and death
22	map00460	Cyanoamino acid metabolism	KEGG PATHWAY	22/3147	51/10546	0.029771	0.231552	Metabolism	Metabolism of other amino acids
16	map00062	Fatty acid elongation	KEGG PATHWAY	16/3147	34/10546	0.0252943	0.236081	Metabolism	Lipid metabolism
7	map00999	Biosynthesis of secondary metabolites - unclassified	KEGG PATHWAY	7/3147	11/10546	0.0209258	0.244135	Metabolism	Biosynthesis of other secondary metabolites
88	map04714	Thermogenesis	KEGG PATHWAY	88/3147	246/10546	0.0248018	0.248018	Organismal Systems	Environmental adaptation
55	map00500	Starch and sucrose metabolism	KEGG PATHWAY	55/3147	143/10546	0.0162325	0.252506	Metabolism	Carbohydrate metabolism
27	map05167	Kaposi sarcoma-associated herpesvirus infection	KEGG PATHWAY	27/3147	64/10546	0.0236401	0.254586	Human Diseases	Infectious diseases: Viral
12	map00941	Flavonoid biosynthesis	KEGG PATHWAY	12/3147	23/10546	0.0204421	0.260173	Metabolism	Biosynthesis of other secondary metabolites
33	map00360	Phenylalanine metabolism	KEGG PATHWAY	33/3147	85/10546	0.0470952	0.274722	Metabolism	Amino acid metabolism
40	map04217	Necroptosis	KEGG PATHWAY	40/3147	105/10546	0.0421639	0.281092	Cellular Processes	Cell growth and death
10	map00905	Brassinosteroid biosynthesis	KEGG PATHWAY	10/3147	20/10546	0.0461877	0.281142	Metabolism	Metabolism of terpenoids and polyketides
65	map04626	Plant-pathogen interaction	KEGG PATHWAY	65/3147	181/10546	0.0445315	0.283383	Organismal Systems	Environmental adaptation
38	map00040	Pentose and glucuronate interconversions	KEGG PATHWAY	38/3147	101/10546	0.0560188	0.313705	Metabolism	Carbohydrate metabolism
8	map04979	Cholesterol metabolism	KEGG PATHWAY	8/3147	16/10546	0.0721508	0.348314	Organismal Systems	Digestive system
27	map04070	Phosphatidylinositol signaling system	KEGG PATHWAY	27/3147	71/10546	0.085389	0.351602	Environmental Information Processing	Signal transduction
10	map00945	Stilbenoid, diarylheptanoid and gingerol biosynthesis	KEGG PATHWAY	10/3147	22/10546	0.0885945	0.354378	Metabolism	Biosynthesis of other secondary metabolites
6	map00430	Taurine and hypotaurine metabolism	KEGG PATHWAY	6/3147	11/10546	0.0763284	0.356199	Metabolism	Metabolism of other amino acids
6	map00603	Glycosphingolipid biosynthesis - globo and isoglobo series	KEGG PATHWAY	6/3147	11/10546	0.0763284	0.356199	Metabolism	Glycan biosynthesis and metabolism
17	map00071	Fatty acid degradation	KEGG PATHWAY	17/3147	42/10546	0.0923547	0.359157	Metabolism	Lipid metabolism
14	map00906	Carotenoid biosynthesis	KEGG PATHWAY	14/3147	33/10546	0.0847726	0.359641	Metabolism	Metabolism of terpenoids and polyketides
35	map00480	Glutathione metabolism	KEGG PATHWAY	35/3147	95/10546	0.0847284	0.370687	Metabolism	Metabolism of other amino acids
11	map00904	Diterpenoid biosynthesis	KEGG PATHWAY	11/3147	24/10546	0.071535	0.370922	Metabolism	Metabolism of terpenoids and polyketides
11	map00073	Cutin, suberine and wax biosynthesis	KEGG PATHWAY	11/3147	24/10546	0.071535	0.370922	Metabolism	Lipid metabolism
4	map00604	Glycosphingolipid biosynthesis - ganglio series	KEGG PATHWAY	4/3147	6/10546	0.0691565	0.372381	Metabolism	Glycan biosynthesis and metabolism
9	map04625	C-type lectin receptor signaling pathway	KEGG PATHWAY	9/3147	20/10546	0.110022	0.416298	Organismal Systems	Immune system
18	map00910	Nitrogen metabolism	KEGG PATHWAY	18/3147	46/10546	0.113055	0.416517	Metabolism	Energy metabolism
8	map00340	Histidine metabolism	KEGG PATHWAY	8/3147	18/10546	0.137068	0.49204	Metabolism	Amino acid metabolism
73	map00190	Oxidative phosphorylation	KEGG PATHWAY	73/3147	219/10546	0.143255	0.501392	Metabolism	Energy metabolism
34	map04146	Peroxisome	KEGG PATHWAY	34/3147	97/10546	0.154987	0.529225	Cellular Processes	Transport and catabolism
15	map00061	Fatty acid biosynthesis	KEGG PATHWAY	15/3147	40/10546	0.186014	0.531467	Metabolism	Lipid metabolism
11	map00591	Linoleic acid metabolism	KEGG PATHWAY	11/3147	28/10546	0.185901	0.54221	Metabolism	Lipid metabolism
28	map00561	Glycerolipid metabolism	KEGG PATHWAY	28/3147	80/10546	0.185873	0.553665	Metabolism	Lipid metabolism
31	map00260	Glycine, serine and threonine metabolism	KEGG PATHWAY	31/3147	90/10546	0.198402	0.555525	Metabolism	Amino acid metabolism
10	map00590	Arachidonic acid metabolism	KEGG PATHWAY	10/3147	25/10546	0.18434	0.561036	Metabolism	Lipid metabolism
51	map00010	Glycolysis / Gluconeogenesis	KEGG PATHWAY	51/3147	152/10546	0.178764	0.582021	Metabolism	Carbohydrate metabolism
23	map00053	Ascorbate and aldarate metabolism	KEGG PATHWAY	23/3147	64/10546	0.174935	0.583116	Metabolism	Carbohydrate metabolism
17	map00592	alpha-Linolenic acid metabolism	KEGG PATHWAY	17/3147	46/10546	0.184047	0.585603	Metabolism	Lipid metabolism
17	map00400	Phenylalanine, tyrosine and tryptophan biosynthesis	KEGG PATHWAY	17/3147	46/10546	0.184047	0.585603	Metabolism	Amino acid metabolism
9	map00950	Isoquinoline alkaloid biosynthesis	KEGG PATHWAY	9/3147	23/10546	0.223739	0.602373	Metabolism	Biosynthesis of other secondary metabolites
23	map00330	Arginine and proline metabolism	KEGG PATHWAY	23/3147	66/10546	0.222299	0.610234	Metabolism	Amino acid metabolism
36	map00710	Carbon fixation in photosynthetic organisms	KEGG PATHWAY	36/3147	108/10546	0.24236	0.628341	Metabolism	Energy metabolism
18	map03030	DNA replication	KEGG PATHWAY	18/3147	51/10546	0.238887	0.631021	Genetic Information Processing	Replication and repair
11	map00790	Folate biosynthesis	KEGG PATHWAY	11/3147	30/10546	0.262962	0.669359	Metabolism	Metabolism of cofactors and vitamins
5	map00909	Sesquiterpenoid and triterpenoid biosynthesis	KEGG PATHWAY	5/3147	12/10546	0.272058	0.680146	Metabolism	Metabolism of terpenoids and polyketides
25	map00051	Fructose and mannose metabolism	KEGG PATHWAY	25/3147	75/10546	0.291718	0.704147	Metabolism	Carbohydrate metabolism
14	map00380	Tryptophan metabolism	KEGG PATHWAY	14/3147	40/10546	0.288732	0.709165	Metabolism	Amino acid metabolism
26	map05225	Hepatocellular carcinoma	KEGG PATHWAY	26/3147	81/10546	0.36762	0.830111	Human Diseases	Cancers: Specific types
10	map00511	Other glycan degradation	KEGG PATHWAY	10/3147	29/10546	0.356725	0.832358	Metabolism	Glycan biosynthesis and metabolism
18	map00860	Porphyrin and chlorophyll metabolism	KEGG PATHWAY	18/3147	55/10546	0.367447	0.84332	Metabolism	Metabolism of cofactors and vitamins
163	map03010	Ribosome	KEGG PATHWAY	163/3147	532/10546	0.355898	0.844504	Genetic Information Processing	Translation
9	map00908	Zeatin biosynthesis	KEGG PATHWAY	9/3147	27/10546	0.415445	0.908786	Metabolism	Metabolism of terpenoids and polyketides
9	map01040	Biosynthesis of unsaturated fatty acids	KEGG PATHWAY	9/3147	27/10546	0.415445	0.908786	Metabolism	Lipid metabolism
38	map00564	Glycerophospholipid metabolism	KEGG PATHWAY	38/3147	122/10546	0.408996	0.908881	Metabolism	Lipid metabolism
15	map00350	Tyrosine metabolism	KEGG PATHWAY	15/3147	48/10546	0.469356	0.92549	Metabolism	Amino acid metabolism
3	map03450	Non-homologous end-joining	KEGG PATHWAY	3/3147	8/10546	0.444187	0.928152	Genetic Information Processing	Replication and repair
5	map00531	Glycosaminoglycan degradation	KEGG PATHWAY	5/3147	15/10546	0.479061	0.931508	Metabolism	Glycan biosynthesis and metabolism
24	map00195	Photosynthesis	KEGG PATHWAY	24/3147	77/10546	0.44162	0.93677	Metabolism	Energy metabolism
9	map00310	Lysine degradation	KEGG PATHWAY	9/3147	29/10546	0.513847	0.94656	Metabolism	Amino acid metabolism
2	map00333	Prodigiosin biosynthesis	KEGG PATHWAY	2/3147	5/10546	0.468518	0.964596	Metabolism	Biosynthesis of other secondary metabolites
2	map04926	Relaxin signaling pathway	KEGG PATHWAY	2/3147	5/10546	0.468518	0.964596	Organismal Systems	Endocrine system
2	map00072	Synthesis and degradation of ketone bodies	KEGG PATHWAY	2/3147	5/10546	0.468518	0.964596	Metabolism	Lipid metabolism
29	map00630	Glyoxylate and dicarboxylate metabolism	KEGG PATHWAY	29/3147	97/10546	0.533695	0.970355	Metabolism	Carbohydrate metabolism
1	map01502	Vancomycin resistance	KEGG PATHWAY	1/3147	2/10546	0.507787	0.973838	Human Diseases	Drug resistance: Antimicrobial
1	map00232	Caffeine metabolism	KEGG PATHWAY	1/3147	2/10546	0.507787	0.973838	Metabolism	Biosynthesis of other secondary metabolites
1	map00601	Glycosphingolipid biosynthesis - lacto and neolacto series	KEGG PATHWAY	1/3147	2/10546	0.507787	0.973838	Metabolism	Glycan biosynthesis and metabolism
12	map03430	Mismatch repair	KEGG PATHWAY	12/3147	40/10546	0.550834	0.988677	Genetic Information Processing	Replication and repair
11	map03015	mRNA surveillance pathway	KEGG PATHWAY	11/3147	133/10546	1	1	Genetic Information Processing	Translation
2	map00440	Phosphonate and phosphinate metabolism	KEGG PATHWAY	2/3147	6/10546	0.576427	1	Metabolism	Metabolism of other amino acids
22	map00562	Inositol phosphate metabolism	KEGG PATHWAY	22/3147	75/10546	0.581855	1	Metabolism	Carbohydrate metabolism
19	map03440	Homologous recombination	KEGG PATHWAY	19/3147	65/10546	0.5895	1	Genetic Information Processing	Replication and repair
55	map04016	MAPK signaling pathway - plant	KEGG PATHWAY	55/3147	188/10546	0.597749	1	Environmental Information Processing	Signal transduction
7	map00514	Other types of O-glycan biosynthesis	KEGG PATHWAY	7/3147	24/10546	0.605013	1	Metabolism	Glycan biosynthesis and metabolism
13	map03410	Base excision repair	KEGG PATHWAY	13/3147	45/10546	0.611185	1	Genetic Information Processing	Replication and repair
3	map00901	Indole alkaloid biosynthesis	KEGG PATHWAY	3/3147	10/10546	0.613043	1	Metabolism	Biosynthesis of other secondary metabolites
12	map00565	Ether lipid metabolism	KEGG PATHWAY	12/3147	42/10546	0.62863	1	Metabolism	Lipid metabolism
1	map00944	Flavone and flavonol biosynthesis	KEGG PATHWAY	1/3147	3/10546	0.654695	1	Metabolism	Biosynthesis of other secondary metabolites
5	map00960	Tropane, piperidine and pyridine alkaloid biosynthesis	KEGG PATHWAY	5/3147	18/10546	0.66214	1	Metabolism	Biosynthesis of other secondary metabolites
36	map00270	Cysteine and methionine metabolism	KEGG PATHWAY	36/3147	127/10546	0.676338	1	Metabolism	Amino acid metabolism
15	map00020	Citrate cycle (TCA cycle)	KEGG PATHWAY	15/3147	55/10546	0.709112	1	Metabolism	Carbohydrate metabolism
22	map00052	Galactose metabolism	KEGG PATHWAY	22/3147	80/10546	0.71588	1	Metabolism	Carbohydrate metabolism
36	map05165	Human papillomavirus infection	KEGG PATHWAY	36/3147	129/10546	0.716006	1	Human Diseases	Infectious diseases: Viral
15	map05226	Gastric cancer	KEGG PATHWAY	15/3147	56/10546	0.737379	1	Human Diseases	Cancers: Specific types
18	map03420	Nucleotide excision repair	KEGG PATHWAY	18/3147	68/10546	0.768486	1	Genetic Information Processing	Replication and repair
8	map00600	Sphingolipid metabolism	KEGG PATHWAY	8/3147	32/10546	0.78295	1	Metabolism	Lipid metabolism
12	map00410	beta-Alanine metabolism	KEGG PATHWAY	12/3147	47/10546	0.787793	1	Metabolism	Metabolism of other amino acids
4	map00902	Monoterpenoid biosynthesis	KEGG PATHWAY	4/3147	17/10546	0.794311	1	Metabolism	Metabolism of terpenoids and polyketides
4	map00740	Riboflavin metabolism	KEGG PATHWAY	4/3147	17/10546	0.794311	1	Metabolism	Metabolism of cofactors and vitamins
68	map04144	Endocytosis	KEGG PATHWAY	68/3147	247/10546	0.808181	1	Cellular Processes	Transport and catabolism
9	map00920	Sulfur metabolism	KEGG PATHWAY	9/3147	37/10546	0.81873	1	Metabolism	Energy metabolism
5	map00650	Butanoate metabolism	KEGG PATHWAY	5/3147	22/10546	0.831736	1	Metabolism	Carbohydrate metabolism
4	map00750	Vitamin B6 metabolism	KEGG PATHWAY	4/3147	18/10546	0.832074	1	Metabolism	Metabolism of cofactors and vitamins
3	map00780	Biotin metabolism	KEGG PATHWAY	3/3147	14/10546	0.836222	1	Metabolism	Metabolism of cofactors and vitamins
52	map00230	Purine metabolism	KEGG PATHWAY	52/3147	194/10546	0.844368	1	Metabolism	Nucleotide metabolism
2	map00261	Monobactam biosynthesis	KEGG PATHWAY	2/3147	10/10546	0.848322	1	Metabolism	Biosynthesis of other secondary metabolites
18	map02010	ABC transporters	KEGG PATHWAY	18/3147	72/10546	0.848857	1	Environmental Information Processing	Membrane transport
12	map04928	Parathyroid hormone synthesis, secretion and action	KEGG PATHWAY	12/3147	50/10546	0.85614	1	Organismal Systems	Endocrine system
20	map00250	Alanine, aspartate and glutamate metabolism	KEGG PATHWAY	20/3147	80/10546	0.858948	1	Metabolism	Amino acid metabolism
5	map00450	Selenocompound metabolism	KEGG PATHWAY	5/3147	23/10546	0.861102	1	Metabolism	Metabolism of other amino acids
5	map00290	Valine, leucine and isoleucine biosynthesis	KEGG PATHWAY	5/3147	23/10546	0.861102	1	Metabolism	Amino acid metabolism
5	map04934	Cushing syndrome	KEGG PATHWAY	5/3147	23/10546	0.861102	1	Human Diseases	Endocrine and metabolic diseases
15	map00030	Pentose phosphate pathway	KEGG PATHWAY	15/3147	62/10546	0.868527	1	Metabolism	Carbohydrate metabolism
14	map00900	Terpenoid backbone biosynthesis	KEGG PATHWAY	14/3147	60/10546	0.895991	1	Metabolism	Metabolism of terpenoids and polyketides
42	map00240	Pyrimidine metabolism	KEGG PATHWAY	42/3147	165/10546	0.909299	1	Metabolism	Nucleotide metabolism
1	map00785	Lipoic acid metabolism	KEGG PATHWAY	1/3147	7/10546	0.916396	1	Metabolism	Metabolism of cofactors and vitamins
1	map00660	C5-Branched dibasic acid metabolism	KEGG PATHWAY	1/3147	7/10546	0.916396	1	Metabolism	Carbohydrate metabolism
12	map00280	Valine, leucine and isoleucine degradation	KEGG PATHWAY	12/3147	54/10546	0.918926	1	Metabolism	Amino acid metabolism
6	map00760	Nicotinate and nicotinamide metabolism	KEGG PATHWAY	6/3147	30/10546	0.921021	1	Metabolism	Metabolism of cofactors and vitamins
16	map03020	RNA polymerase	KEGG PATHWAY	16/3147	70/10546	0.924117	1	Genetic Information Processing	Transcription
5	map00730	Thiamine metabolism	KEGG PATHWAY	5/3147	26/10546	0.924546	1	Metabolism	Metabolism of cofactors and vitamins
2	map00300	Lysine biosynthesis	KEGG PATHWAY	2/3147	13/10546	0.934957	1	Metabolism	Amino acid metabolism
8	map03022	Basal transcription factors	KEGG PATHWAY	8/3147	45/10546	0.978206	1	Genetic Information Processing	Transcription
10	map00220	Arginine biosynthesis	KEGG PATHWAY	10/3147	54/10546	0.979778	1	Metabolism	Amino acid metabolism
7	map04130	SNARE interactions in vesicular transport	KEGG PATHWAY	7/3147	41/10546	0.979953	1	Genetic Information Processing	Folding, sorting and degradation
8	map04712	Circadian rhythm - plant	KEGG PATHWAY	8/3147	46/10546	0.982224	1	Organismal Systems	Environmental adaptation
4	map00670	One carbon pool by folate	KEGG PATHWAY	4/3147	28/10546	0.983764	1	Metabolism	Metabolism of cofactors and vitamins
4	map00770	Pantothenate and CoA biosynthesis	KEGG PATHWAY	4/3147	29/10546	0.987436	1	Metabolism	Metabolism of cofactors and vitamins
29	map04120	Ubiquitin mediated proteolysis	KEGG PATHWAY	29/3147	135/10546	0.989029	1	Genetic Information Processing	Folding, sorting and degradation
56	map04141	Protein processing in endoplasmic reticulum	KEGG PATHWAY	56/3147	240/10546	0.990507	1	Genetic Information Processing	Folding, sorting and degradation
3	map00563	Glycosylphosphatidylinositol (GPI)-anchor biosynthesis	KEGG PATHWAY	3/3147	25/10546	0.990707	1	Metabolism	Glycan biosynthesis and metabolism
7	map00640	Propanoate metabolism	KEGG PATHWAY	7/3147	47/10546	0.994698	1	Metabolism	Carbohydrate metabolism
8	map03050	Proteasome	KEGG PATHWAY	8/3147	56/10546	0.998016	1	Genetic Information Processing	Folding, sorting and degradation
6	map00510	N-Glycan biosynthesis	KEGG PATHWAY	6/3147	49/10546	0.999012	1	Metabolism	Glycan biosynthesis and metabolism
21	map03018	RNA degradation	KEGG PATHWAY	21/3147	124/10546	0.999696	1	Genetic Information Processing	Folding, sorting and degradation
5	map03060	Protein export	KEGG PATHWAY	5/3147	51/10546	0.999862	1	Genetic Information Processing	Folding, sorting and degradation
6	map00970	Aminoacyl-tRNA biosynthesis	KEGG PATHWAY	6/3147	61/10546	0.99996	1	Genetic Information Processing	Translation
39	map03040	Spliceosome	KEGG PATHWAY	39/3147	219/10546	0.999987	1	Genetic Information Processing	Transcription
33	map03013	RNA transport	KEGG PATHWAY	33/3147	202/10546	0.999997	1	Genetic Information Processing	Translation
12	map03008	Ribosome biogenesis in eukaryotes	KEGG PATHWAY	12/3147	107/10546	0.999999	1	Genetic Information Processing	Translation
