# Supplementary material for: Metabolic profiling and transcriptome analysis provide insights into the accumulation of flavonoids in chayote fruit during storage
Source: Front Nutr. 2023 Feb 27;10:1029745. doi: 10.3389/fnut.2023.1029745 (PMC10019507; doi:10.3389/fnut.2023.1029745)
Supplement: Supplementary file 10 [file Table_9.xlsx]

## Sheet: Sheet1
Unigene	Gene	S1-1	S1-2	S1-3	S2-1	S2-2	S2-3	S3-1	S3-2	S3-3
TRINITY_DN28179_c0_g1	FSG0250900	0.96	2.14	5.8	10.48	2.41	7.04	104.95	126.03	112.6
TRINITY_DN1205_c0_g2	FSG0135260	2.05	3.78	2.71	5.99	1.11	2.23	67.49	63.38	55.37
TRINITY_DN8673_c0_g2	FSG0265700	57.28	57.45	58.87	70.75	68.42	69.98	21.45	14.82	15.62
TRINITY_DN1483_c0_g1	FSG0186350	8.54	11.37	9.23	30.64	12.64	12.63	79.33	119.72	122.65
TRINITY_DN34951_c0_g1	FSG0221650	16.23	14.66	23.96	23.91	15.41	19.43	0.27	0.08	0.37
TRINITY_DN16426_c0_g1	FSG0019590	50.38	51.88	56.65	40.32	22.65	33.48	2.65	0.11	0.13
TRINITY_DN11212_c0_g1	FSG0164070	4.12	4.27	6.33	14.78	13.97	19.01	0.28	0	0.29
TRINITY_DN8224_c1_g1	FSG0145900	47.75	43.69	50.41	26.1	31.87	33.59	3.42	5.68	3.94
TRINITY_DN5971_c1_g3	FSG0058440	0.62	0.15	0.73	0	0	0	3.44	24.5	57.5
TRINITY_DN528_c0_g6	FSG0186350	0.22	0.57	0.51	2.98	0.2	0.73	21.77	27.84	28.36
TRINITY_DN2310_c0_g1	FSG0159340	0.83	2.1	1.5	50.45	1.71	9.47	174.08	183.57	112.11
TRINITY_DN2947_c1_g1	FSG0268470	136.32	123.02	146.82	210.1	119.38	211.64	73.03	68.35	107.97
TRINITY_DN1268_c0_g1	FSG0239060	76.97	88.98	84.11	165.09	25.96	45.05	11.46	8.71	23.01
TRINITY_DN7087_c0_g1	FSG0017900	60.28	66.61	57.35	57.27	49.06	34.17	102	149.8	117.6
TRINITY_DN35951_c0_g1	FSG0083540	95.39	114.29	106.62	7.42	6.15	11.07	0.31	0	0.28
TRINITY_DN9071_c0_g1	FSG0256450	10.62	17.09	12.82	7.69	6.33	6.62	35.77	35.33	24.53
TRINITY_DN1205_c0_g1	FSG0024730	4.18	5.95	5.26	4.23	3.63	4.3	25.94	22.51	21.51
TRINITY_DN13882_c0_g7	FSG0254550	21.67	28.62	29.97	24.92	15.6	17.64	75.34	72.76	39.7
TRINITY_DN7087_c0_g2	FSG0182750	21.66	24.75	18.2	71.77	41.17	36.3	12.2	15.49	27.82
TRINITY_DN14058_c0_g1	FSG0169820	0.58	0.74	0.39	6.45	16	6.28	0.21	0.06	0.79
TRINITY_DN17383_c0_g4	FSG0140110	25.98	26.59	32.65	28.89	38.5	36.88	15.96	13.95	12.45
TRINITY_DN11212_c0_g2	FSG0229840	6.67	6.26	7.12	1.96	4.29	5.84	24.13	23.72	22.98
TRINITY_DN4895_c0_g2	FSG0193350	0.55	0.74	0.2	0.29	0.05	0	3.42	7.18	18.38
TRINITY_DN6637_c0_g3	FSG0053890	18.75	20.26	19.33	27.35	26.32	21.6	63.52	66.38	60.86
TRINITY_DN29547_c0_g1	FSG0133380	81.31	83.42	92.2	63.32	74.71	78.79	41.83	44.1	39.87
TRINITY_DN4080_c1_g1	FSG0219200	45.81	47.78	51.24	46.47	58.7	59.04	30.92	25.63	28.21
TRINITY_DN3241_c0_g1	FSG0060890	39.53	45.2	44.16	25.81	40.47	40.98	91.67	94.26	84.93
TRINITY_DN2310_c1_g1	FSG0136430	0	0.36	1.04	0.76	0	0	15.26	9.88	5.14
TRINITY_DN11249_c0_g6	FSG0036280	0	0.06	0.21	0.65	0.47	0.25	5.85	10.15	11.96
TRINITY_DN6749_c0_g1	FSG0100070	2.01	2.3	3.24	6.8	4.6	4.43	0.28	0.31	0.1
TRINITY_DN22251_c0_g3	FSG0078400	10.16	11.52	11.02	121.05	15.01	31.17	94.37	113.19	117.93
TRINITY_DN2947_c0_g2	FSG0027870	21.81	24.04	29.3	132.77	77.37	69.88	110.52	120.17	111.55
TRINITY_DN2937_c0_g1	FSG0056610	26.72	28.08	27.91	249.12	116.74	91.29	105.9	126.57	120.66
TRINITY_DN1931_c1_g2	FSG0031780	53.71	59.23	54.81	92.78	140.15	78.91	213.84	177.13	134.65
TRINITY_DN3626_c0_g1	FSG0079980	4.05	4.5	1.53	81.03	17.59	19.48	57	49.27	45.85
TRINITY_DN4220_c0_g1	FSG0047650	39.56	40.14	42.79	2.91	8.36	5.97	0.74	0.66	0.39
TRINITY_DN17383_c0_g2	FSG0028420	111.36	120.95	125.92	25.96	56.48	65.16	88.13	67.86	66.25
TRINITY_DN13548_c0_g1	FSG0221650	16.34	17.61	27.11	3.58	4.06	6.08	0.19	0	0.11
TRINITY_DN8224_c0_g1	FSG0144630	42.61	41.12	49.23	34.99	28.87	31.33	27.66	23.25	21.48
TRINITY_DN6596_c0_g2	FSG0012660	11.47	10.92	14.53	7.51	9.21	10.86	2.82	0.77	1.92
TRINITY_DN11004_c0_g1	FSG0202580	11.68	16.15	18.51	10.82	11.47	11.67	6.44	3.32	4.7
TRINITY_DN5504_c1_g1	FSG0107850	16.2	19.8	22.02	6.58	13.16	11.78	12.22	8.21	7.42
TRINITY_DN8447_c0_g1	FSG0179850	1.86	4.01	2.08	33.35	1.93	4.78	4.45	9.99	40.06
TRINITY_DN7801_c0_g1	FSG0057100	30.13	34.51	35.95	24.59	39.94	23.83	28.84	16.84	19.12
TRINITY_DN6579_c0_g2	FSG0148330	0.25	0.13	0.19	12.75	8.48	2.42	5.01	7.65	8.58
TRINITY_DN6536_c0_g1	FSG0014610	1.86	1.09	3.44	53.33	55.49	33.1	2.71	3.43	2.07
TRINITY_DN31425_c0_g1	FSG0177840	2.47	5.47	4.73	48.08	29.67	25.08	3.75	3.49	0.82
TRINITY_DN2724_c0_g1	FSG0046660	2.98	1.04	14.65	39.99	179.54	121.68	2.32	2.19	1.27
TRINITY_DN497_c0_g4	FSG0231040	16.21	19.17	22.18	0.3	4.47	5.06	1.94	1.41	1.85
TRINITY_DN29672_c0_g1	FSG0203810	0	0.19	0.09	20.02	5.68	5.15	0	0	0
TRINITY_DN8402_c0_g4	FSG0034100	73.97	69.08	76.88	34.79	39.18	46.32	24.22	26.23	22.44
TRINITY_DN1586_c0_g1	FSG0198910	16.54	19.52	15.84	5.78	5.92	5.95	16.31	28.27	31.48
TRINITY_DN1082_c0_g2	FSG0000020	36.35	39.34	42.6	123.33	102.8	71.87	47.46	38.19	30.2
TRINITY_DN5366_c0_g1	FSG0203880	10.88	11.38	9.2	56	31.81	23.12	21.47	19.46	15
TRINITY_DN1643_c0_g1	FSG0227110	169.06	161.18	198.65	94.67	319.31	384.78	1.75	0.11	1.62
TRINITY_DN1432_c0_g1	FSG0242730	157.82	154.81	170.15	101.81	102.54	112.96	14.8	16.1	17.17
TRINITY_DN15552_c0_g3	FSG0136270	1.12	1.97	2.51	3.73	3.25	2.49	40.16	33.13	22.9
TRINITY_DN1361_c0_g1	FSG0259820	36.35	31.45	45.91	24.69	57.08	78.33	0.94	1.4	0.97
TRINITY_DN3969_c0_g1	FSG0214280	17.9	10.47	14.96	9.05	16.94	22.83	0	0	0.33
TRINITY_DN2090_c0_g1	FSG0267470	50.04	38.57	45.54	10.95	40.15	47.84	1.12	0.47	0.54
TRINITY_DN3317_c3_g1	FSG0093660	15.33	16.94	11.81	21.67	42.03	32.3	122.35	93.42	65.18
TRINITY_DN14876_c0_g1	FSG0020260	9.47	6.85	8.16	15.28	31.2	24.99	2.54	1.11	0.56
TRINITY_DN7658_c1_g2	FSG0166740	1.26	1.42	1.67	2.78	1.2	1.12	9	13.2	20.32
TRINITY_DN3688_c0_g1	FSG0074880	14.6	19.38	16.24	43.61	10.87	10.58	59.53	85.67	152.3
TRINITY_DN5491_c3_g1	FSG0236280	15.06	16.14	17.86	10.01	12.31	13.78	32.01	34.25	25.96
TRINITY_DN34540_c0_g1	FSG0002660	218.94	217.03	120.73	3.32	64	80.85	0.9	0.14	1.92
TRINITY_DN497_c0_g3	FSG0167820	14.15	17.76	18.43	22.48	13.77	16.1	28.04	34.01	47.77
TRINITY_DN1790_c0_g1	FSG0181570	1.05	0.94	0.94	13.35	6.31	5.81	0	0	0
TRINITY_DN10347_c0_g5	FSG0125260	140.24	105.88	122.78	17.03	98.54	137.99	7.64	2.29	13.69
TRINITY_DN14775_c0_g3	FSG0268680	4.7	5.72	6.32	11.7	19.08	18.91	2.57	2.12	2.48
TRINITY_DN1877_c0_g1	FSG0046540	4.35	9.7	6.13	16.86	11.87	13.06	1.95	1.7	3.51
TRINITY_DN1643_c2_g1	FSG0046270	19.34	21.17	19.28	12.39	13.73	12.73	30.68	24.33	18.77
TRINITY_DN11692_c0_g1	FSG0197390	35.33	32.46	31.67	29.59	26.34	30.68	54.19	47.39	35.15
TRINITY_DN2090_c0_g2	FSG0207250	12.43	12.94	14.52	4.15	7.36	11.3	1.1	0.35	0.32
TRINITY_DN10517_c0_g1	FSG0153790	0.19	0.6	0.33	10.52	1.95	3.53	0.3	0.29	0.32
TRINITY_DN407_c0_g2	FSG0192190	2.48	2.96	3.43	11.14	12.68	8.11	1.36	2.56	1.44
TRINITY_DN93_c0_g1	FSG0191090	29.75	27.59	32.8	10.32	16.88	20.61	6.58	6.53	8.47
TRINITY_DN5333_c0_g1	FSG0266210	10.13	11.55	11.29	33.38	23.01	18.55	34.41	37.87	33.3
TRINITY_DN5562_c0_g1	FSG0247520	24.21	26.38	31.28	52.54	60.91	46.12	2.35	3.87	1.54
TRINITY_DN4479_c0_g1	FSG0194510	8.14	8.98	6.66	11.04	5.07	4.48	72.37	98.74	102.44
TRINITY_DN6773_c1_g1	FSG0220320	1.69	2.79	1.1	4.59	1.09	1.23	39.32	99.29	113.8
TRINITY_DN3781_c0_g2	FSG0124210	7.82	9.22	9.19	39.47	3.99	10.2	195.44	248.17	207.9
TRINITY_DN8677_c0_g1	FSG0047300	22.69	32.67	12.98	64.36	14.5	22.35	0.76	2.43	4.46
TRINITY_DN30783_c0_g1	FSG0065530	6.68	11.87	4.79	42.79	18.17	17.07	4.1	5.11	4.82
TRINITY_DN4046_c0_g1	FSG0032540	79.75	109.2	51.62	251.72	183.51	116.17	61.94	141.59	127.12
TRINITY_DN693_c0_g2	FSG0022640	34.15	39.03	30.65	138.45	24.08	35.86	301.08	397.79	400.24
TRINITY_DN4542_c1_g1	FSG0242350	17.4	20.02	25.11	4.21	6.75	5.71	32.98	63.06	68.71
TRINITY_DN8538_c1_g1	FSG0066280	9.68	12.64	16.25	19.11	5.88	5	44.51	78.74	77.53
TRINITY_DN6927_c0_g1	FSG0209270	2.02	5.15	1.45	20.93	1.66	0.98	39.41	106.69	150.84
TRINITY_DN7191_c0_g1	FSG0105690	0.99	0.86	0.82	4.02	2.47	1.2	22.39	29.96	30.42
TRINITY_DN15969_c1_g1	FSG0045110	7.89	8.7	8.76	14.33	12.06	12.8	4.09	4.14	3.06
TRINITY_DN8188_c0_g6	FSG0127540	5.4	5.73	5.93	0.37	0.08	0.17	4.84	11.11	12.37
TRINITY_DN13990_c0_g2	FSG0128910	0.35	0.18	0.32	0.48	0.14	0.09	6.13	8.92	11.8
TRINITY_DN8188_c0_g4	FSG0263550	0.63	1.23	0.41	0.33	0.73	0.27	0.61	9.56	33.34
TRINITY_DN5594_c0_g1	FSG0068420	11.75	13.28	14.51	45.56	14.37	13.78	56.14	77.9	101.78
TRINITY_DN8546_c0_g2	FSG0141310	17.8	18.59	21.76	7.68	8.97	12.25	5.82	4.9	4.39
TRINITY_DN10216_c0_g1	FSG0243340	1.62	2.22	0.32	15.46	0.53	2.96	18.37	40.71	47.1
TRINITY_DN25940_c0_g2	FSG0260790	22.98	26.6	36.02	17.99	15.93	15.16	22.04	23.06	13.84
TRINITY_DN10216_c0_g2	FSG0039260	1.23	1.5	1.27	7.17	0.08	0.51	2.45	19.83	43.18
TRINITY_DN6566_c0_g1	FSG0070670	41.97	42.89	48.86	50.12	39.48	41.78	44.89	44.54	39.7
TRINITY_DN31454_c0_g1	FSG0032540	0.16	1.29	0.07	6.19	0.55	0.48	1.44	19.03	20.63
TRINITY_DN1880_c0_g2	FSG0184730	16.47	18	17.38	21.18	19.36	18.25	14.31	13.44	12.84
TRINITY_DN2307_c0_g2	FSG0126050	20.43	25.35	20.94	20.92	15.57	13.2	10.04	22.07	29.05
TRINITY_DN3931_c0_g1	FSG0175900	17.83	17.7	20.17	92.6	70.09	50.86	115.58	133.52	89.67
TRINITY_DN3268_c0_g2	FSG0013290	32.55	36.07	34.65	3.03	8.01	6.56	2.12	0.33	0.99
TRINITY_DN11492_c0_g1	FSG0035590	0.92	0.37	0.99	17.18	17.79	14.25	0.08	0.13	0.03
TRINITY_DN22723_c0_g4	FSG0198220	12.12	13.98	14.03	46.85	29.73	21.87	28.71	34.66	26.86
TRINITY_DN4405_c0_g3	FSG0022040	15.64	14.35	18.41	17.02	19.02	19.06	2.74	2.25	2.03
TRINITY_DN32450_c0_g1	FSG0046700	16.72	14.68	19.39	12.4	16.51	17.23	3.92	3.82	3.5
TRINITY_DN936_c0_g4	FSG0203780	18.55	19.44	16.79	20.84	14.42	12.96	42.63	42.73	42.15
TRINITY_DN11678_c0_g1	FSG0039790	35.08	35	40.45	44.34	44.37	39.33	26	25.96	24.39
TRINITY_DN649_c2_g1	FSG0058440	14.1	17.05	15.86	43.69	17.81	21.99	80.33	108.22	98.45
TRINITY_DN253_c0_g2	FSG0239400	9.38	9.87	8.64	11.41	9.24	8.5	24.47	30.2	31.16
TRINITY_DN11634_c0_g1	FSG0213770	4.09	4.36	4.54	15.5	6.17	7.68	3.21	1.51	1.92
TRINITY_DN18271_c0_g1	FSG0065450	11.04	10.76	9.3	6.56	9.13	11.1	4.11	2.92	4.73
TRINITY_DN18271_c0_g4	FSG0047350	7.03	8.42	7.28	6.77	7.7	8.31	2.6	2.81	4.72
TRINITY_DN4526_c1_g1	FSG0266940	15.03	19.16	24.07	43.29	35.56	31.6	84.55	63.58	47.51
TRINITY_DN766_c0_g1	FSG0254550	27.06	27.4	33.89	12.03	13.73	20.52	21.44	15.95	15.48
TRINITY_DN11492_c0_g3	FSG0035590	3.36	2.93	4.61	1.15	0.77	2.5	0	0	0
TRINITY_DN4175_c1_g1	FSG0007740	0.37	0	0	0	0	0	3.23	0.7	4.27
TRINITY_DN766_c1_g1	FSG0254550	176.11	173.58	196.79	65.9	131.87	241.67	101.8	78.39	162.53
TRINITY_DN3155_c0_g1	FSG0213770	4.69	5.3	5.47	4.25	2.08	2.36	1.27	1.25	2.35
TRINITY_DN14257_c0_g2	FSG0218820	2	2.84	2.86	3.93	2.54	2.68	5.99	8.09	10.71
TRINITY_DN2629_c0_g2	FSG0134960	15.63	15.15	12.9	73.23	51.33	52.97	4.97	4.06	11.37
TRINITY_DN7691_c1_g1	FSG0107630	2.53	2.59	3.47	0.43	0.27	0.49	0.52	0.27	0.25
TRINITY_DN21136_c0_g1	FSG0209650	0	0	0	3.08	7.17	8.92	0	0	0
TRINITY_DN6385_c0_g3	FSG0221550	0	0	0.21	4.97	2.72	3.15	0	0	0
TRINITY_DN6385_c1_g1	FSG0165530	40.46	43.26	43.75	15.27	19.55	17.66	45.82	38.09	30.3
TRINITY_DN5001_c0_g1	FSG0145060	33.03	39.08	45.22	15.8	16.05	18	24.24	18.61	13.26
TRINITY_DN10329_c0_g2	FSG0218970	0	0	0.3	2.65	0.21	0.21	104.6	153.64	190.25
TRINITY_DN773_c0_g1	FSG0179110	8.17	7.94	9.04	22.73	6.15	7.46	65.62	56.56	65.53
TRINITY_DN1919_c0_g1	FSG0100210	6.77	8.97	8.39	9.1	4.73	3.84	57.48	45.3	39.68
TRINITY_DN2629_c0_g2	FSG0134960	15.63	15.15	12.9	73.23	51.33	52.97	4.97	4.06	11.37
TRINITY_DN1658_c0_g1	FSG0019450	15.95	18.7	22.25	30.18	30.72	28.35	3.54	3.79	2.31
TRINITY_DN21136_c0_g1	FSG0209650	0	0	0	3.08	7.17	8.92	0	0	0
TRINITY_DN10329_c0_g1	FSG0150540	0	0	0	3.81	7.46	5.57	0	0.12	0
TRINITY_DN10628_c0_g1	FSG0107630	0.04	0.19	0.06	2.3	0.2	0.86	2.46	9.81	11.36
TRINITY_DN1491_c0_g1	FSG0135370	10.15	11.22	14.4	56.75	16.23	21.72	5.26	7.35	6.85
TRINITY_DN6385_c0_g3	FSG0221550	0	0	0.21	4.97	2.72	3.15	0	0	0
TRINITY_DN10329_c0_g2	FSG0218970	0	0	0.3	2.65	0.21	0.21	104.6	153.64	190.25
TRINITY_DN773_c0_g1	FSG0179110	8.17	7.94	9.04	22.73	6.15	7.46	65.62	56.56	65.53
TRINITY_DN1919_c0_g1	FSG0100210	6.77	8.97	8.39	9.1	4.73	3.84	57.48	45.3	39.68
TRINITY_DN10628_c0_g1	FSG0107630	0.04	0.19	0.06	2.3	0.2	0.86	2.46	9.81	11.36
TRINITY_DN10329_c2_g1	FSG0264420	30.74	31.09	38.94	21.3	19.3	22.44	8.35	8.61	9.24
TRINITY_DN1658_c0_g1	FSG0019450	15.95	18.7	22.25	30.18	30.72	28.35	3.54	3.79	2.31
