# Supplementary material for: Metabolic profiling and transcriptome analysis provide insights into the accumulation of flavonoids in chayote fruit during storage
Source: Front Nutr. 2023 Feb 27;10:1029745. doi: 10.3389/fnut.2023.1029745 (PMC10019507; doi:10.3389/fnut.2023.1029745)
Supplement: Supplementary file 12 [file Table_11.xlsx]

## Sheet: Sheet1
Var1	Var2	cor	p_value
metab_7173	SePAL1	0.8	0.00962793
metab_10464	SePAL1	0.866667	0.0024954
metab_7120	SePAL1	0.816667	0.00722479
metab_2581	SePAL1	0.95	8.76252e-05
metab_5745	SePAL1	0.833333	0.00526569
metab_7269	SePAL1	0.883333	0.0015905
metab_8428	SePAL1	0.933333	0.0002359
metab_15591	SePAL1	0.866667	0.0024954
metab_7173	SePAL2	0.8	0.00962793
metab_10464	SePAL2	0.816667	0.00722479
metab_7120	SePAL2	0.9	0.000943062
metab_2581	SePAL2	0.833333	0.00526569
metab_5745	SePAL2	0.883333	0.0015905
metab_7269	SePAL2	0.933333	0.0002359
metab_8428	SePAL2	0.883333	0.0015905
metab_10826	SePAL2	0.833333	0.00526569
metab_15346	SePAL2	0.8	0.00962793
metab_15591	SePAL2	0.933333	0.0002359
metab_10464	SePAL4	0.883333	0.0015905
metab_2581	SePAL4	0.95	8.76252e-05
metab_8428	SePAL4	0.9	0.000943062
metab_2581	SeC4H1	0.966667	2.15503e-05
metab_8428	SeC4H1	0.816667	0.00722479
metab_10464	Se4CL1	0.9	0.000943062
metab_2581	Se4CL1	0.85	0.00370478
metab_8428	Se4CL1	0.866667	0.0024954
metab_7173	Se4CL2	0.8	0.00962793
metab_10464	Se4CL2	0.8	0.00962793
metab_2581	Se4CL2	0.8	0.00962793
metab_7269	Se4CL2	0.8	0.00962793
metab_15346	Se4CL2	0.833333	0.00526569
metab_648	Se4CL3	0.833333	0.00526569
metab_7120	Se4CL3	0.8	0.00962793
metab_2581	Se4CL3	0.833333	0.00526569
metab_8428	Se4CL3	0.916667	0.000506619
metab_15535	Se4CL3	0.833333	0.00526569
metab_10464	SeCHS1	0.933333	0.0002359
metab_7120	SeCHS1	0.816667	0.00722479
metab_5745	SeCHS1	0.8	0.00962793
metab_8428	SeCHS1	0.833333	0.00526569
metab_15346	SeCHS1	0.883333	0.0015905
metab_15346	SeDFR	0.8	0.00962793
metab_15484	SeF3H	0.833333	0.00526569
metab_648	SeF3H	0.816667	0.00722479
metab_7120	SeF3H	0.833333	0.00526569
metab_5745	SeF3H	0.816667	0.00722479
metab_8428	SeF3H	0.85	0.00370478
metab_15535	SeF3H	0.816667	0.00722479
metab_648	SeFNSI1	0.892889	0.00119081
metab_7120	SeFNSI1	0.870364	0.00227002
metab_5745	SeFNSI1	0.866309	0.00251798
metab_7269	SeFNSI1	0.831382	0.00547359
metab_8428	SeFNSI1	0.821472	0.0066164
metab_10826	SeFNSI1	0.833789	0.00521792
metab_15346	SeFNSI1	0.863799	0.0026805
metab_15535	SeFNSI1	0.863097	0.00272717
metab_7173	SeFLS1	0.833333	0.00526569
metab_10464	SeFLS1	0.933333	0.0002359
metab_7120	SeFLS1	0.883333	0.0015905
metab_2581	SeFLS1	0.85	0.00370478
metab_5745	SeFLS1	0.916667	0.000506619
metab_7269	SeFLS1	0.916667	0.000506619
metab_8428	SeFLS1	0.916667	0.000506619
metab_10826	SeFLS1	0.816667	0.00722479
metab_15591	SeFLS1	0.85	0.00370478
metab_2581	SeIFR1	0.8	0.00962793
metab_15591	SeIFR1	0.816667	0.00722479
metab_648	SeIFR2	0.866667	0.0024954
metab_7120	SeIFR2	0.833333	0.00526569
metab_2581	SeIFR2	0.9	0.000943062
metab_5745	SeIFR2	0.816667	0.00722479
metab_7269	SeIFR2	0.866667	0.0024954
metab_8428	SeIFR2	0.916667	0.000506619
metab_15535	SeIFR2	0.866667	0.0024954
metab_15591	SeIFR2	0.866667	0.0024954
metab_648	SeUGT1	0.866667	0.0024954
metab_7120	SeUGT1	0.883333	0.0015905
metab_5745	SeUGT1	0.9	0.000943062
metab_7269	SeUGT1	0.85	0.00370478
metab_10826	SeUGT1	0.966667	2.15503e-05
metab_15346	SeUGT1	0.85	0.00370478
metab_15535	SeUGT1	0.866667	0.0024954
metab_15591	SeUGT1	0.833333	0.00526569
metab_10464	SeUGT2	0.8	0.00962793
metab_648	SeUGT2	0.9	0.000943062
metab_7120	SeUGT2	0.9	0.000943062
metab_2581	SeUGT2	0.8	0.00962793
metab_5745	SeUGT2	0.883333	0.0015905
metab_7269	SeUGT2	0.833333	0.00526569
metab_8428	SeUGT2	0.933333	0.0002359
metab_10826	SeUGT2	0.866667	0.0024954
metab_15535	SeUGT2	0.9	0.000943062
metab_15591	SeUGT2	0.816667	0.00722479
metab_15484	SeUGT3	0.833333	0.00526569
metab_7173	SeUGT3	0.916667	0.000506619
metab_10464	SeUGT3	0.85	0.00370478
metab_648	SeUGT3	0.9	0.000943062
metab_7120	SeUGT3	0.9	0.000943062
metab_2581	SeUGT3	0.8	0.00962793
metab_5745	SeUGT3	0.883333	0.0015905
metab_7269	SeUGT3	0.933333	0.0002359
metab_8428	SeUGT3	0.883333	0.0015905
metab_10826	SeUGT3	0.816667	0.00722479
metab_15346	SeUGT3	0.866667	0.0024954
metab_15535	SeUGT3	0.9	0.000943062
metab_15591	SeUGT3	0.866667	0.0024954
metab_15591	SeUGT4	0.85	0.00370478
